# Supplementary material for: Distribution, Source Apportionment and Risk Assessment of Phthalate Esters in the Overlying Water of Baiyang Lake, China
Source: Int J Environ Res Public Health. 2023 Feb 7;20(4):2918. doi: 10.3390/ijerph20042918 (PMC9957158; doi:10.3390/ijerph20042918)
Supplement: Supplementary file 1 [file ijerph-20-02918-s001.zip]

Archive with 1 entries (1 files):
- ijerph-2124781-supplementary.pdf
